# Supplementary material for: Increasing physical activity in sedentary adolescents through school-based interventions: a scoping review
Source: Front Sports Act Living. 2026 Jun 10;8:1736134. doi: 10.3389/fspor.2026.1736134 (PMC13291142; doi:10.3389/fspor.2026.1736134)
Supplement: Supplementary file 3 [file Supplementaryfile2.xlsx]

## Sheet: Final_included
		Study identification				Country	Aim	Research Question	Participants - recruited where					Participants - recruited how			Sampling strategy				Participants									How is the sedentary group defined		Support provision				Basic design			design					nr of time points		Length of intervention	Follow-up time	type of leisure activity measured	intervention outcomes measured
																					Number				Gender Intervention		Gender controll		Age		Transcribe	Role
Reviewer (Lilly, Karin)	ID#	Author	Title	Journal	Year		Aim relevant for intervention		Home	Health services	School	Social services	Register	Written information	School	Other	Random	Convenience	Strategic	Förklara (fritext)	0-15	16-50	51-100	˃100	Male	Female	Male	Female	mean age (SD)			Parent/family	Professional	Other	Specify role	Qualitative	Quantitative	trascribe brief	Descriptive	Compara-tive	Quasi-experi-mental	Experi-mental	Single case	pre - post	˃ 2 waves		Please transcribe	transcribe	Physical
Karin	1	V. C. B. Filho, K. S. Da Silva, J. Mota, C. Beck and A. Da Silva Lopes	A physical activity intervention for Brazilian Students from low human development index areas: A cluster-randomized controlled trial	Journal of physical activity & health	2016	Brazil	to examine the effect of a school-based intervention on different PA-related variables among students. Intervention to promote active and healthy lifestyles among students from schools in low HDI areas in a city in northeastern Brazil	We hypothesized that the Fortaleça sua Saúde intervention would be effective to improve different Parelated variables (eg, time spent total PA and specific PA types, preference for PA during leisure time, and stages of PABC ie. precontamplation, contemplation, preparation, action and maintenance) among Brazilian students			1				1				1	Cluster-randomized controlled trial with 6 public schools in municipality, 3 intervention, 3 controls				548 intervention, 537 control	57.8%		559		13-14 (57,8%)		inactive students (0 min/wk MVPA in), 4.8% in area of low Human Development Index (HDI)		1		teachers		1			1	1			2		4 months	2nd semester of 2014	preference for PA in leisure time was reported
Karin	2	I. P. D. De Bourdeaudhuij, L. P. D. Maes, S. P. D. De Henauw, T. M. S. De Vriendt, L. A. P. D. Moreno, M. P. D. Kersting, et al.	Evaluation of a Computer-Tailored Physical Activity Intervention in Adolescents in Six European Countries: The Activ-O-Meter in the HELENA Intervention Study	Journal of adolescent health	2010	Belgium	investigates the effect of the Activ-O-Meter, an internet-based computertailored physical activity intervention in adolescents in sixEuropean centers involved in theHELENAstudy 1. main objective to obtain reliable and comparable data of a representative sample of European adolescents, concerning food habits, levels and patterns of physical activity and fitness 2. the development and evaluation of…	It was hypothesized that physical activity levels would change in a more favorable direction in the computer-tailored group, when compared to the generic information group			1			1	1				1	49 schools, 82 classes. Schools were randomized into intervention/control groups				1050, 581 intervention, 469 control			536		14.5 (±1.4)		inactive/not complying with the recommended activity levels of at least 60 minutes of moderate to vigorous physical activity (MVPA) per day			1	computer tailored PA		1			1	1				3	3 months	T2 (short-term) after 1 month, T3 (long-term) at medium-term after 3 months	walking/cycling for transportation, walking in leisure time, moderate/vigorous activity in leisure time/at school	1
Lilly	3	G. F. Dunton, M. Schneider and D. M. Cooper	Factors predicting behavioral response to a physical activity intervention among adolescent females	American journal of health behavior	2007	USA	To determine whether individual factors influenced rates of physical activity change in response to a school based interventions	the extent to which these individual difference factors predicted rates of change in physical activity over the course of the intervention was tested using multilevel modeling			1			1					1	two public school, one scchool was a part of the intervention, so students participating at that school was assigned the intervention and the other students signing up the control. However, this paper do not report anything regarding the controls.			63		0	63	0	63	14.97 (.70)	To participate not in sport, insufficient levels of physical activity, fwwer than three 20 minutes bouts per week of vigourous activity and fewer than 5 30-minutes bouts of moderate physical activity and performance at or below 75th percentile of predicted cardiovascular fitmess, but havin gabillity to exercise without restrictions	To participate not in sport, insufficient levels of physical activity, fwwer than three 20 minutes bouts per week of vigourous activity and fewer than 5 30-minutes bouts of moderate physical activity and performance at or below 75th percentile of predicted cardiovascular fitmess, but havin gabillity to exercise without restrictions		1		regular PE teacher and reserach staff		1				1			2		9 months	directly after 40 weeks	each weeken intervention participants were asked to log onto an interactive website to reod all activities they had performed during the previous week. Weekly calender promted to report physical activity in number of minutes and type of activities, this was then calculated into METD 3-6 metabilig equivalents for moderat greater than 6 as Vigorius.	1
Lilly	4	M. S. Jamner, D. Spruijt-Metz, S. Bassin and D. M. Cooper	A controlled evaluation of a school-based intervention to promote physical activity among sedentary adolescent females: project FAB	Journal of adolescent health	2004	USA	To evaluate the effect of a school-based intervention designed to increase physical activity among sedentary adolescent females. First, identify sedentary, unfit adolescent females as a target population and to deliver an intervention program to this high-rsk group within the school setting. 2: the project evaluated the effect of the intervention on physcial fitness and on several indices of phys…	No specific research questions, more specific aim			1			1	1			1		Two schools with similar demographics. 10-11th grade, sedetary less than 20 min x three bouts of vigourus or 5x 30 moderate per week, or below the 75th percentile of cardivascular fitness based of age and gender, and physciall aable to exercise wothout restriction.		47				25		22	14.94 (.79)	sedetary fewer than 20 min x three bouts of vigourus or 5x 30 moderate per week, or below the 75th percentile of cardivascular fitness based of age and gender, and physciall aable to exercise wothout restriction.	Physical fitness cardivascular fitness peak oxygen uptake VO2 peak L/min, body composition, using dexa, BMI percentile.		1		Pe teacher.		1	a classic pre post design with intervention			1			2		one semester	4 month	life style activities ues and no activites such as talking the tairs instead of elevatior. Physical activity 2 day physical activity one weekday one weekend day.	1
Karin	5	M. Bronikowski and M. Bronikowska	Salutogenesis as a framework for improving health resources of adolescent boys	Scandinavian journal of public health	2009	Poland	the aim of the intervention was to develop a long-lasting healthrelated attitude (adolescents understanding of health) using a model that could help to develop personal responsibility (salutogenetic approach)	the study examined the relationships between self-assessed physical fitness and actual performed cardiorespiratory fitness			1			1	1					Does not say, but participants were assigned randomly to experimental vs. control group				experimental (n=84) and control groups (n=115)	199				13.25(±0.35)		"Unfit" - participating in MVPA less than once a week		1		teacher		1	two questionnaires		1		1		2		15 months		A specially self-designed, personalized form ‘‘Planning of Leisure-time Physical Activity’’ was used. Every pupil could plan the amount of time and choose from a provided range of choices including five team and five individual sports, and type of leisure-time out-of school PA he was willing to commit himself to for each two-week period.	1
Lilly	6	J. A. Cecchini, J. Fernandez-Rio and A. Mendez-Gimenez	Effects of Epstein's TARGET on adolescents' intentions to be physically active and leisure-time physical activity	Health education research	2014	Spain	examine the effects of Epstien's TARGET strategies on adolescents intentions to be physically active and leisure-time physical activitiy (LTPA) at three timepoints, pre, post and three months later.	No specific question			1				1			1		a total of 147 students 12-17 yaears from eight different high schools in northen spain. Intact PE classes. Two groups. Not clear it both schouls had interventions.				447	254	193	na	na (total group 223)	14.34 (1.90)	there are no specific measurement, but the LTPA indicate between 1-2 times per week.	Leisure time physical activity scale how often have you participated in physical activity for 20-30 minutes during your fee time over the past three months. Rom 1=never , to 4= about onceper week to 7 about fore times or more per week. Mean in pretest are 4.4. så inbetween 1 to 2times per week. .		1		PE teachers During implementation teachers had to attend a weekly seminar to share their experience with other participants and reasrchers, one lesson per week videotaped and analysed for feeback. The implementaiton closely superviosed by reserachers. Target fidelity through teacher preparations, reflective pracices and comparisons.		1	pre post study two groups, teacher training and thein questionnaires to measure.			1			3	1	12 weeks	at 12 weeks and 6 months	LTPA how often have you participated in physical activity in you rfree time over the last three months on a scale from 1 never to 7 about four times or more per week.
Karin	7	. Hortz and R. Petosa	Impact of the "Planning to be Active" Leisure Time Physical Exercise Program on Rural High School Students	Journal of adolescent health	2006	USA	The purpose of this study was to increase leisure time moderate and vigorous exercise among rural high school students				1			1					1	Two schools that agreed to participate				240	84.37	58.63	55.29	41.71	I=15.13 (.74) C= 15.32 (+1.02)		students who reported zero days of activity at pretest		1		the investigator		1				1			2		10 weeks		Intervention group was taught SCT curriculum for eight weeks, impacted leisure time	1
Karin	8	P. Parvin, P. Amiri, H. Masihay-Akbar, M. Khalafehnilsaz, L. Cheraghi, A. Ghanbarian, et al.	A pragmatic multi-setting lifestyle intervention to improve leisure-time physical activity from adolescence to young adulthood: the vital role of sex and intervention onset time	The international journal of behavioral nutrition and physical activity	2022	Iran	to investigate the long-term effects of early and late-onset of a pragmatic multi-setting lifestyle intervention on leisure time PA (LTPA) levels in girls and boys and related energy expenditure	1) Determining the prevalence of non-communicable diseases (NCDs) and their associated risk factors 2) Investigating the effects of a healthy lifestyle intervention on NCD risk factors and outcomes.		1			1			1	1							total n=1251 I=319, C=932			0.428	0.572	12-18, median age at follow-up=17		no physical activity in the past week at baseline	x	1		Face-to-face counseling, written materials, public health education, and the promotion of health policies to facilitate healthy lifestyles among the intervention group were strategies used at the family, school, and community levels		1			1					6		five follow-up examinations at 3-year intervals (2002–2004, 2005–2007, 2008–2010, 2011–2013, 2014–2016)	15 Iranian popular and common activities during leisure time and time spent in each activity.	1
Karin	9	M. Schneider, G. F. Dunton, S. Bassin, D. J. Graham, A. F. Eliakim and D. M. Cooper	Impact of a school-based physical activity intervention on fitness and bone in adolescent females	Journal of physical activity & health	2007	USA	To investigate the potential for intervening during post-pubertal adolescence to enhance physical activity participation and physical fitness among insufficiently active adolescent females. Secondary outcomes included body composition (percent body fat, lean body mass, and bone mass) and serum indicators of bone turnover. The intervention goal was to increase studentsʼ levels of physical activity…				1			1				1		Two public high schools within a single school district similar in terms of facilities and equipment available and in terms of the structure of the physical education programs. One school was assigned, based on convenience factors, to receive the intervention, and the other functioned as a comparison group				I=63, C=59		122			15.04 (±.79)		insufficiently active female adolescents with relatively low cardiovascular fitness. Inclusion criteria were: 1) enrollment in the 10th or 11th grade; 2) fewer than three 20-min bouts per week of vigorous physical activity and fewer than fi ve 30-min bouts per week of moderate physical activity; 3) VO2peak at or below age-specific 75th percentile; 4) ability to exercise without restrictions; 5) e…		1				1				1				7	1 year	base-line + end of semester 1 + and 2, for three consecutive school years	no direct leisure activity, but special supervised in-class activity 5 d/week/60 min were excluded from the measurement of physic al activity 3-day PA recall (3DPAR).	1
Lilly/Karin	10	Lykkegaard, C. R., Andersen, H. S., Wehberg, S., Holden, S., Waldorff, F. B., Søndergaard, J., Larsen, L. R., Klakk, H., & Wedderkopp, N.	The association between childhood motor performance and developmental trajectories of sport participation over 5 years in Danish students aged 6–16-year-old.	Scientific Reports	2023	Denmark	This study aimed to investigate the 5-year trajectories of sports participation and their association with baseline motor performance				1			1				1		One municipality, all 19 primary schools				1547	798	578			11-18 yrs		average weekly sports participation of less than 0.40 sessions.		1		Extra PE lessons		1			1				x	5	7 yrs	weekly over a 5-year period	less active - swimming, volleyball. Most active - handball, soccer	1
[truncated: 52 more columns]
